# Supplementary material for: Effects of Plant-Based Protein Interventions, with and without an Exercise Component, on Body Composition, Strength and Physical Function in Older Adults: A Systematic Review and Meta-Analysis of Randomized Controlled Trials
Source: Nutrients. 2023 Sep 19;15(18):4060. doi: 10.3390/nu15184060 (PMC10537483; doi:10.3390/nu15184060)
Supplement: Supplementary file 1 [file nutrients-15-04060-s001.zip]

Archive with 1 entries (1 files):
- nutrients-2522035-supplementary.pdf
